# Supplementary material for: A new distribution record, first host plant record and DNA barcoding of the Neotropical micromoth Astrotischeriakarsholti Puplesis & Diškus (Lepidoptera, Tischeriidae)
Source: Biodivers Data J. 2023 Dec 19;11:e115397. doi: 10.3897/BDJ.11.e115397 (PMC10751789; doi:10.3897/BDJ.11.e115397)
Supplement: XML Treatment for Astrotischeria karsholti [file BDJ.11.e115397-treatment1.xml]

<!DOCTYPE tp:taxon-treatment
  PUBLIC "-//TaxonX//DTD Taxonomic Treatment Publishing DTD v0 20100105//EN" "tax-treatment-NSO.dtd">
<tp:taxon-treatment xmlns:tp="http://www.plazi.org/taxpub"><tp:treatment-meta><mixed-citation publication-type="journal"><person-group><name><surname>Vargas</surname><given-names>Héctor A.</given-names></name></person-group><article-title>A new distribution record, first host plant record and DNA barcoding of the Neotropical micromoth <italic><tp:taxon-name><tp:taxon-name-part taxon-name-part-type="genus" reg="Astrotischeria">Astrotischeria</tp:taxon-name-part><tp:taxon-name-part taxon-name-part-type="species" reg="karsholti">karsholti</tp:taxon-name-part></tp:taxon-name></italic> Puplesis &amp; Diškus (<tp:taxon-name><tp:taxon-name-part taxon-name-part-type="order">Lepidoptera</tp:taxon-name-part></tp:taxon-name>, <tp:taxon-name><tp:taxon-name-part taxon-name-part-type="family">Tischeriidae</tp:taxon-name-part></tp:taxon-name>)</article-title><source>Biodivers Data J</source><day>19</day><month>12</month><year>2023</year><volume>11</volume><pub-id pub-id-type="doi">10.3897/BDJ.11.e115397</pub-id></mixed-citation></tp:treatment-meta><tp:nomenclature><tp:taxon-name>
            <object-id xmlns:xlink="http://www.w3.org/1999/xlink" content-type="arpha" xlink:type="simple">3A537BAE-D582-569A-A57D-25301B1D36E4</object-id>
            <tp:taxon-name-part taxon-name-part-type="genus">Astrotischeria</tp:taxon-name-part>
            <tp:taxon-name-part taxon-name-part-type="species">karsholti</tp:taxon-name-part>
          </tp:taxon-name><tp:taxon-authority>Puplesis &amp; Diškus, 2003</tp:taxon-authority></tp:nomenclature><tp:treatment-sec sec-type="materials"><title>Materials</title><list list-type="alpha-lower" list-content="occurrences"><list-item><p><bold>Type status:</bold> <named-content xmlns:xlink="http://www.w3.org/1999/xlink" content-type="dwc:typeStatus" xlink:type="simple">Other material</named-content>. <bold>Occurrence:</bold> individualCount: <named-content xmlns:xlink="http://www.w3.org/1999/xlink" content-type="dwc:individualCount" xlink:type="simple">2</named-content>; sex: <named-content xmlns:xlink="http://www.w3.org/1999/xlink" content-type="dwc:sex" xlink:type="simple">male</named-content>; occurrenceID: <named-content xmlns:xlink="http://www.w3.org/1999/xlink" content-type="dwc:occurrenceID" xlink:type="simple">4FCB30DA-EF41-5959-B20D-21C560A30886</named-content>; <bold>Taxon:</bold> scientificName: <named-content xmlns:xlink="http://www.w3.org/1999/xlink" content-type="dwc:scientificName" xlink:type="simple"><italic><tp:taxon-name><tp:taxon-name-part taxon-name-part-type="genus" reg="Astrotischeria">Astrotischeria</tp:taxon-name-part><tp:taxon-name-part taxon-name-part-type="species" reg="karsholti">karsholti</tp:taxon-name-part></tp:taxon-name></italic> Puplesis &amp; Diškus, 2003</named-content>; higherClassification: <named-content xmlns:xlink="http://www.w3.org/1999/xlink" content-type="dwc:higherClassification" xlink:type="simple"><tp:taxon-name><tp:taxon-name-part taxon-name-part-type="class">Insecta</tp:taxon-name-part></tp:taxon-name>; <tp:taxon-name><tp:taxon-name-part taxon-name-part-type="order">Lepidoptera</tp:taxon-name-part></tp:taxon-name>; <tp:taxon-name><tp:taxon-name-part taxon-name-part-type="family">Tischeriidae</tp:taxon-name-part></tp:taxon-name></named-content>; genus: <named-content xmlns:xlink="http://www.w3.org/1999/xlink" content-type="dwc:genus" xlink:type="simple"><tp:taxon-name><tp:taxon-name-part taxon-name-part-type="genus">Astrotischeria</tp:taxon-name-part></tp:taxon-name></named-content>; specificEpithet: <named-content xmlns:xlink="http://www.w3.org/1999/xlink" content-type="dwc:specificEpithet" xlink:type="simple"><tp:taxon-name><tp:taxon-name-part taxon-name-part-type="genus" reg="Astrotischeria"/><tp:taxon-name-part taxon-name-part-type="species" reg="karsholti">karsholti</tp:taxon-name-part></tp:taxon-name></named-content>; scientificNameAuthorship: <named-content xmlns:xlink="http://www.w3.org/1999/xlink" content-type="dwc:scientificNameAuthorship" xlink:type="simple">Puplesis &amp; Diškus, 2003</named-content>; <bold>Location:</bold> continent: <named-content xmlns:xlink="http://www.w3.org/1999/xlink" content-type="dwc:continent" xlink:type="simple">South America</named-content>; country: <named-content xmlns:xlink="http://www.w3.org/1999/xlink" content-type="dwc:country" xlink:type="simple">Chile</named-content>; stateProvince: <named-content xmlns:xlink="http://www.w3.org/1999/xlink" content-type="dwc:stateProvince" xlink:type="simple">Arica</named-content>; locality: <named-content xmlns:xlink="http://www.w3.org/1999/xlink" content-type="dwc:locality" xlink:type="simple">Azapa Valley</named-content>; decimalLatitude: <named-content xmlns:xlink="http://www.w3.org/1999/xlink" content-type="dwc:decimalLatitude" xlink:type="simple">-18.52</named-content>; decimalLongitude: <named-content xmlns:xlink="http://www.w3.org/1999/xlink" content-type="dwc:decimalLongitude" xlink:type="simple">-70.18</named-content>; <bold>Identification:</bold> identifiedBy: <named-content xmlns:xlink="http://www.w3.org/1999/xlink" content-type="dwc:identifiedBy" xlink:type="simple">Héctor A. Vargas</named-content>; identificationRemarks: <named-content xmlns:xlink="http://www.w3.org/1999/xlink" content-type="dwc:identificationRemarks" xlink:type="simple">Genitalia slides HAV1680, HAV1681</named-content>; <bold>Event:</bold> samplingProtocol: <named-content xmlns:xlink="http://www.w3.org/1999/xlink" content-type="dwc:samplingProtocol" xlink:type="simple">Male adults emerged October 2022, reared from leaf mines on <tp:taxon-name><tp:taxon-name-part taxon-name-part-type="genus" reg="Ambrosia">Ambrosia</tp:taxon-name-part><tp:taxon-name-part taxon-name-part-type="species" reg="cumanensis">cumanensis</tp:taxon-name-part></tp:taxon-name> collected September 2022</named-content>; <bold>Record Level:</bold> type: <named-content xmlns:xlink="http://www.w3.org/1999/xlink" content-type="dwc:type" xlink:type="simple">PhysicalObject</named-content>; language: <named-content xmlns:xlink="http://www.w3.org/1999/xlink" content-type="dwc:language" xlink:type="simple">en</named-content>; institutionID: <named-content xmlns:xlink="http://www.w3.org/1999/xlink" content-type="dwc:institutionID" xlink:type="simple">"Colección Entomológica de la Universidad de Tarapacá" (IDEA)</named-content></p></list-item><list-item><p><bold>Type status:</bold> <named-content xmlns:xlink="http://www.w3.org/1999/xlink" content-type="dwc:typeStatus" xlink:type="simple">Other material</named-content>. <bold>Occurrence:</bold> individualCount: <named-content xmlns:xlink="http://www.w3.org/1999/xlink" content-type="dwc:individualCount" xlink:type="simple">2</named-content>; sex: <named-content xmlns:xlink="http://www.w3.org/1999/xlink" content-type="dwc:sex" xlink:type="simple">male</named-content>; occurrenceID: <named-content xmlns:xlink="http://www.w3.org/1999/xlink" content-type="dwc:occurrenceID" xlink:type="simple">98E275BB-728F-59D6-872A-79CFAFA3B21E</named-content>; <bold>Taxon:</bold> scientificName: <named-content xmlns:xlink="http://www.w3.org/1999/xlink" content-type="dwc:scientificName" xlink:type="simple"><italic><tp:taxon-name><tp:taxon-name-part taxon-name-part-type="genus" reg="Astrotischeria">Astrotischeria</tp:taxon-name-part><tp:taxon-name-part taxon-name-part-type="species" reg="karsholti">karsholti</tp:taxon-name-part></tp:taxon-name></italic> Puplesis &amp; Diškus, 2003</named-content>; higherClassification: <named-content xmlns:xlink="http://www.w3.org/1999/xlink" content-type="dwc:higherClassification" xlink:type="simple"><tp:taxon-name><tp:taxon-name-part taxon-name-part-type="class">Insecta</tp:taxon-name-part></tp:taxon-name>; <tp:taxon-name><tp:taxon-name-part taxon-name-part-type="order">Lepidoptera</tp:taxon-name-part></tp:taxon-name>; <tp:taxon-name><tp:taxon-name-part taxon-name-part-type="family">Tischeriidae</tp:taxon-name-part></tp:taxon-name></named-content>; genus: <named-content xmlns:xlink="http://www.w3.org/1999/xlink" content-type="dwc:genus" xlink:type="simple"><tp:taxon-name><tp:taxon-name-part taxon-name-part-type="genus">Astrotischeria</tp:taxon-name-part></tp:taxon-name></named-content>; specificEpithet: <named-content xmlns:xlink="http://www.w3.org/1999/xlink" content-type="dwc:specificEpithet" xlink:type="simple"><tp:taxon-name><tp:taxon-name-part taxon-name-part-type="genus" reg="Astrotischeria"/><tp:taxon-name-part taxon-name-part-type="species" reg="karsholti">karsholti</tp:taxon-name-part></tp:taxon-name></named-content>; scientificNameAuthorship: <named-content xmlns:xlink="http://www.w3.org/1999/xlink" content-type="dwc:scientificNameAuthorship" xlink:type="simple">Puplesis &amp; Diškus, 2003</named-content>; <bold>Location:</bold> continent: <named-content xmlns:xlink="http://www.w3.org/1999/xlink" content-type="dwc:continent" xlink:type="simple">South America</named-content>; country: <named-content xmlns:xlink="http://www.w3.org/1999/xlink" content-type="dwc:country" xlink:type="simple">Chile</named-content>; stateProvince: <named-content xmlns:xlink="http://www.w3.org/1999/xlink" content-type="dwc:stateProvince" xlink:type="simple">Arica</named-content>; locality: <named-content xmlns:xlink="http://www.w3.org/1999/xlink" content-type="dwc:locality" xlink:type="simple">Azapa Valley</named-content>; decimalLatitude: <named-content xmlns:xlink="http://www.w3.org/1999/xlink" content-type="dwc:decimalLatitude" xlink:type="simple">-18.52</named-content>; decimalLongitude: <named-content xmlns:xlink="http://www.w3.org/1999/xlink" content-type="dwc:decimalLongitude" xlink:type="simple">-70.18</named-content>; <bold>Identification:</bold> identifiedBy: <named-content xmlns:xlink="http://www.w3.org/1999/xlink" content-type="dwc:identifiedBy" xlink:type="simple">Héctor A. Vargas</named-content>; identificationRemarks: <named-content xmlns:xlink="http://www.w3.org/1999/xlink" content-type="dwc:identificationRemarks" xlink:type="simple">Genitalia slides HAV1088, HAV1405</named-content>; <bold>Event:</bold> samplingProtocol: <named-content xmlns:xlink="http://www.w3.org/1999/xlink" content-type="dwc:samplingProtocol" xlink:type="simple">Male adults emerged November 2017, reared from leaf mines on <tp:taxon-name><tp:taxon-name-part taxon-name-part-type="genus" reg="Ambrosia">Ambrosia</tp:taxon-name-part><tp:taxon-name-part taxon-name-part-type="species" reg="cumanensis">cumanensis</tp:taxon-name-part></tp:taxon-name> collected October 2017</named-content>; <bold>Record Level:</bold> type: <named-content xmlns:xlink="http://www.w3.org/1999/xlink" content-type="dwc:type" xlink:type="simple">PhysicalObject</named-content>; language: <named-content xmlns:xlink="http://www.w3.org/1999/xlink" content-type="dwc:language" xlink:type="simple">en</named-content>; institutionID: <named-content xmlns:xlink="http://www.w3.org/1999/xlink" content-type="dwc:institutionID" xlink:type="simple">"Colección Entomológica de la Universidad de Tarapacá" (IDEA)</named-content></p></list-item><list-item><p><bold>Type status:</bold> <named-content xmlns:xlink="http://www.w3.org/1999/xlink" content-type="dwc:typeStatus" xlink:type="simple">Other material</named-content>. <bold>Occurrence:</bold> individualCount: <named-content xmlns:xlink="http://www.w3.org/1999/xlink" content-type="dwc:individualCount" xlink:type="simple">1</named-content>; sex: <named-content xmlns:xlink="http://www.w3.org/1999/xlink" content-type="dwc:sex" xlink:type="simple">male</named-content>; occurrenceID: <named-content xmlns:xlink="http://www.w3.org/1999/xlink" content-type="dwc:occurrenceID" xlink:type="simple">831F005C-C567-5180-914C-B8D68CA49522</named-content>; <bold>Taxon:</bold> scientificName: <named-content xmlns:xlink="http://www.w3.org/1999/xlink" content-type="dwc:scientificName" xlink:type="simple"><italic><tp:taxon-name><tp:taxon-name-part taxon-name-part-type="genus" reg="Astrotischeria">Astrotischeria</tp:taxon-name-part><tp:taxon-name-part taxon-name-part-type="species" reg="karsholti">karsholti</tp:taxon-name-part></tp:taxon-name></italic> Puplesis &amp; Diškus, 2003</named-content>; higherClassification: <named-content xmlns:xlink="http://www.w3.org/1999/xlink" content-type="dwc:higherClassification" xlink:type="simple"><tp:taxon-name><tp:taxon-name-part taxon-name-part-type="class">Insecta</tp:taxon-name-part></tp:taxon-name>; <tp:taxon-name><tp:taxon-name-part taxon-name-part-type="order">Lepidoptera</tp:taxon-name-part></tp:taxon-name>; <tp:taxon-name><tp:taxon-name-part taxon-name-part-type="family">Tischeriidae</tp:taxon-name-part></tp:taxon-name></named-content>; genus: <named-content xmlns:xlink="http://www.w3.org/1999/xlink" content-type="dwc:genus" xlink:type="simple"><tp:taxon-name><tp:taxon-name-part taxon-name-part-type="genus">Astrotischeria</tp:taxon-name-part></tp:taxon-name></named-content>; specificEpithet: <named-content xmlns:xlink="http://www.w3.org/1999/xlink" content-type="dwc:specificEpithet" xlink:type="simple"><tp:taxon-name><tp:taxon-name-part taxon-name-part-type="genus" reg="Astrotischeria"/><tp:taxon-name-part taxon-name-part-type="species" reg="karsholti">karsholti</tp:taxon-name-part></tp:taxon-name></named-content>; scientificNameAuthorship: <named-content xmlns:xlink="http://www.w3.org/1999/xlink" content-type="dwc:scientificNameAuthorship" xlink:type="simple">Puplesis &amp; Diškus, 2003</named-content>; <bold>Location:</bold> continent: <named-content xmlns:xlink="http://www.w3.org/1999/xlink" content-type="dwc:continent" xlink:type="simple">South America</named-content>; country: <named-content xmlns:xlink="http://www.w3.org/1999/xlink" content-type="dwc:country" xlink:type="simple">Chile</named-content>; stateProvince: <named-content xmlns:xlink="http://www.w3.org/1999/xlink" content-type="dwc:stateProvince" xlink:type="simple">Arica</named-content>; locality: <named-content xmlns:xlink="http://www.w3.org/1999/xlink" content-type="dwc:locality" xlink:type="simple">Azapa Valley</named-content>; decimalLatitude: <named-content xmlns:xlink="http://www.w3.org/1999/xlink" content-type="dwc:decimalLatitude" xlink:type="simple">-18.52</named-content>; decimalLongitude: <named-content xmlns:xlink="http://www.w3.org/1999/xlink" content-type="dwc:decimalLongitude" xlink:type="simple">-70.18</named-content>; <bold>Identification:</bold> identifiedBy: <named-content xmlns:xlink="http://www.w3.org/1999/xlink" content-type="dwc:identifiedBy" xlink:type="simple">Héctor A. Vargas</named-content>; identificationRemarks: <named-content xmlns:xlink="http://www.w3.org/1999/xlink" content-type="dwc:identificationRemarks" xlink:type="simple">Genitalia slide HAV119</named-content>; <bold>Event:</bold> samplingProtocol: <named-content xmlns:xlink="http://www.w3.org/1999/xlink" content-type="dwc:samplingProtocol" xlink:type="simple">Male adult emerged April 2018, reared from leaf mines on <tp:taxon-name><tp:taxon-name-part taxon-name-part-type="genus" reg="Ambrosia">Ambrosia</tp:taxon-name-part><tp:taxon-name-part taxon-name-part-type="species" reg="cumanensis">cumanensis</tp:taxon-name-part></tp:taxon-name> collected March 2018</named-content>; <bold>Record Level:</bold> type: <named-content xmlns:xlink="http://www.w3.org/1999/xlink" content-type="dwc:type" xlink:type="simple">PhysicalObject</named-content>; language: <named-content xmlns:xlink="http://www.w3.org/1999/xlink" content-type="dwc:language" xlink:type="simple">en</named-content>; institutionID: <named-content xmlns:xlink="http://www.w3.org/1999/xlink" content-type="dwc:institutionID" xlink:type="simple">"Colección Entomológica de la Universidad de Tarapacá" (IDEA)</named-content></p></list-item></list></tp:treatment-sec><tp:treatment-sec sec-type="Taxonomic identification"><title>Taxonomic identification</title><p>Five male adults emerged from the mined leaves of <italic><tp:taxon-name><tp:taxon-name-part taxon-name-part-type="genus" reg="Ambrosia">A.</tp:taxon-name-part><tp:taxon-name-part taxon-name-part-type="species" reg="cumanensis">cumanensis</tp:taxon-name-part></tp:taxon-name></italic> collected in the Azapa Valley, all of which were identified as <italic><tp:taxon-name><tp:taxon-name-part taxon-name-part-type="genus" reg="Astrotischeria">A.</tp:taxon-name-part><tp:taxon-name-part taxon-name-part-type="species" reg="karsholti">karsholti</tp:taxon-name-part></tp:taxon-name></italic> (Fig. <xref ref-type="fig" rid="F10627583">1</xref>), based on comparisons with descriptions and figures in <xref ref-type="bibr" rid="B10626950">Puplesis and Diškus (2003)</xref> and <xref ref-type="bibr" rid="B10627156">Stonis et al. (2018)</xref>.</p></tp:treatment-sec><tp:treatment-sec sec-type="Distribution"><title>Distribution</title><p>The discovery of <italic><tp:taxon-name><tp:taxon-name-part taxon-name-part-type="genus" reg="Astrotischeria">A.</tp:taxon-name-part><tp:taxon-name-part taxon-name-part-type="species" reg="karsholti">karsholti</tp:taxon-name-part></tp:taxon-name></italic> in the Azapa Valley represents the first record of this micromoth in Chile, expanding the previously documented distribution range nearly 900 km to the southeast (Fig. <xref ref-type="fig" rid="F10627585">2</xref>).</p></tp:treatment-sec><tp:treatment-sec sec-type="Host plant"><title>Host plant</title><p><italic><tp:taxon-name><tp:taxon-name-part taxon-name-part-type="genus" reg="Ambrosia">Ambrosia</tp:taxon-name-part><tp:taxon-name-part taxon-name-part-type="species" reg="cumanensis">cumanensis</tp:taxon-name-part></tp:taxon-name></italic> is the first host plant recorded for <italic><tp:taxon-name><tp:taxon-name-part taxon-name-part-type="genus" reg="Astrotischeria">A.</tp:taxon-name-part><tp:taxon-name-part taxon-name-part-type="species" reg="karsholti">karsholti</tp:taxon-name-part></tp:taxon-name></italic>. Leaf mines of <italic><tp:taxon-name><tp:taxon-name-part taxon-name-part-type="genus" reg="Astrotischeria">A.</tp:taxon-name-part><tp:taxon-name-part taxon-name-part-type="species" reg="karsholti">karsholti</tp:taxon-name-part></tp:taxon-name></italic> were searched for on other members of <tp:taxon-name><tp:taxon-name-part taxon-name-part-type="family">Asteraceae</tp:taxon-name-part></tp:taxon-name> growing in the study area, but no additional hosts were found for this micromoth. The egg is deposited on the abaxial surface of the leaf and the larva penetrates the leaf through this side. New mines are visible only from the abaxial surface of the leaf, while completely developed mines are partially translucent and, thus, detectable from the two leaf sides, suggesting that the larva eats a great part of the internal tissues of the leaf. The last instar constructs a well-delimited circular cell (nidus) inside the mine for pupation. Adult emergence occurs through a slit on the margin of the nidus (Fig. <xref ref-type="fig" rid="F10627596">3</xref>).</p></tp:treatment-sec><tp:treatment-sec sec-type="DNA barcoding"><title>DNA barcoding</title><p>Genetic divergence of <italic><tp:taxon-name><tp:taxon-name-part taxon-name-part-type="genus" reg="Astrotischeria">A.</tp:taxon-name-part><tp:taxon-name-part taxon-name-part-type="species" reg="karsholti">karsholti</tp:taxon-name-part></tp:taxon-name></italic> with other members of <italic><tp:taxon-name><tp:taxon-name-part taxon-name-part-type="genus" reg="Astrotischeria">Astrotischeria</tp:taxon-name-part></tp:taxon-name></italic> ranged between 6 and 18.4% (K2P), with <italic><tp:taxon-name><tp:taxon-name-part taxon-name-part-type="genus" reg="Astrotischeria">Astrotischeria</tp:taxon-name-part><tp:taxon-name-part taxon-name-part-type="species" reg="trilobata">trilobata</tp:taxon-name-part></tp:taxon-name></italic> Diškus &amp; Stonis, 2018 and <italic><tp:taxon-name><tp:taxon-name-part taxon-name-part-type="genus" reg="Astrotischeria">Astrotischeria</tp:taxon-name-part><tp:taxon-name-part taxon-name-part-type="species" reg="sanjosei">sanjosei</tp:taxon-name-part></tp:taxon-name></italic> Stonis &amp; Diškus, 2019, respectively, while it was 9.9% with <italic><tp:taxon-name><tp:taxon-name-part taxon-name-part-type="genus" reg="Astrotischeria">A.</tp:taxon-name-part><tp:taxon-name-part taxon-name-part-type="species" reg="chilei">chilei</tp:taxon-name-part></tp:taxon-name></italic>, the only Chilean congeneric (Suppl. material <xref ref-type="supplementary-material" rid="S10626625">2</xref>). The monophyly of <italic><tp:taxon-name><tp:taxon-name-part taxon-name-part-type="genus" reg="Coptotriche">Coptotriche</tp:taxon-name-part></tp:taxon-name></italic>, <italic><tp:taxon-name><tp:taxon-name-part taxon-name-part-type="genus" reg="Paratischeria">Paratischeria</tp:taxon-name-part></tp:taxon-name></italic> and <italic><tp:taxon-name><tp:taxon-name-part taxon-name-part-type="genus" reg="Tischeria">Tischeria</tp:taxon-name-part></tp:taxon-name></italic> was strongly supported in the ML analysis (Fig. <xref ref-type="fig" rid="F10627607">4</xref>). In contrast, only 12 of the 15 analysed species of <italic><tp:taxon-name><tp:taxon-name-part taxon-name-part-type="genus" reg="Astrotischeria">Astrotischeria</tp:taxon-name-part></tp:taxon-name></italic> formed a monophyletic group. The relationships in this group were poorly resolved, with the exception of <italic><tp:taxon-name><tp:taxon-name-part taxon-name-part-type="genus" reg="Astrotischeria">A.</tp:taxon-name-part><tp:taxon-name-part taxon-name-part-type="species" reg="karsholti">karsholti</tp:taxon-name-part></tp:taxon-name></italic> + <italic><tp:taxon-name><tp:taxon-name-part taxon-name-part-type="genus" reg="Astrotischeria">A.</tp:taxon-name-part><tp:taxon-name-part taxon-name-part-type="species" reg="trilobata">trilobata</tp:taxon-name-part></tp:taxon-name></italic> and <italic><tp:taxon-name><tp:taxon-name-part taxon-name-part-type="genus" reg="Astrotischeria">Astrotischeria</tp:taxon-name-part><tp:taxon-name-part taxon-name-part-type="species" reg="solidagonifoliella">solidagonifoliella</tp:taxon-name-part></tp:taxon-name></italic> (Clemens, 1859) + <italic><tp:taxon-name><tp:taxon-name-part taxon-name-part-type="genus" reg="Astrotischeria">Astrotischeria</tp:taxon-name-part><tp:taxon-name-part taxon-name-part-type="species" reg="astericola">astericola</tp:taxon-name-part></tp:taxon-name></italic> (Braun, 1972).</p></tp:treatment-sec><tp:treatment-sec><!--Section generated to contain objects referenced in tp:taxon-treatment.--><fig id="F10627583" position="float" orientation="portrait"><object-id xmlns:xlink="http://www.w3.org/1999/xlink" content-type="arpha" xlink:type="simple">83361931-038E-5B5E-811C-C203E9AD7F3E</object-id><object-id xmlns:xlink="http://www.w3.org/1999/xlink" content-type="doi" xlink:type="simple">10.3897/BDJ.11.e115397.figure1</object-id><object-id xmlns:xlink="http://www.w3.org/1999/xlink" content-type="zenodo_dep_id" xlink:type="simple">10424628</object-id><label>Figure 1.</label><caption><p>Male adult of <italic><tp:taxon-name><tp:taxon-name-part taxon-name-part-type="genus" reg="Astrotischeria">Astrotischeria</tp:taxon-name-part><tp:taxon-name-part taxon-name-part-type="species" reg="karsholti">karsholti</tp:taxon-name-part></tp:taxon-name></italic> Puplesis &amp; Diškus, 2003 reared from a leaf mine on <italic><tp:taxon-name><tp:taxon-name-part taxon-name-part-type="genus" reg="Ambrosia">Ambrosia</tp:taxon-name-part><tp:taxon-name-part taxon-name-part-type="species" reg="cumanensis">cumanensis</tp:taxon-name-part></tp:taxon-name></italic> Kunth (<tp:taxon-name><tp:taxon-name-part taxon-name-part-type="family">Asteraceae</tp:taxon-name-part></tp:taxon-name>) collected in northern Chile. <bold>A</bold> Habitus, dorsal view; <bold>B</bold> Genitalia, ventral view. Scale bars 1 and 0.01 mm, respectively.</p></caption><graphic xmlns:xlink="http://www.w3.org/1999/xlink" xlink:href="bdj-11-e115397-g001.jpg" position="float" id="oo_928924.jpg" orientation="portrait" xlink:type="simple"><uri content-type="original_file" xlink:type="simple">https://binary.pensoft.net/fig/928924</uri></graphic></fig><fig id="F10627585" position="float" orientation="portrait"><object-id xmlns:xlink="http://www.w3.org/1999/xlink" content-type="arpha" xlink:type="simple">89E5DCE9-FBB2-5E11-9EB2-8418427BD67D</object-id><object-id xmlns:xlink="http://www.w3.org/1999/xlink" content-type="doi" xlink:type="simple">10.3897/BDJ.11.e115397.figure2</object-id><object-id xmlns:xlink="http://www.w3.org/1999/xlink" content-type="zenodo_dep_id" xlink:type="simple">10424632</object-id><label>Figure 2.</label><caption><p>Geographic distribution of <italic><tp:taxon-name><tp:taxon-name-part taxon-name-part-type="genus" reg="Astrotischeria">Astrotischeria</tp:taxon-name-part><tp:taxon-name-part taxon-name-part-type="species" reg="karsholti">karsholti</tp:taxon-name-part></tp:taxon-name></italic> Puplesis &amp; Diškus, 2003 in South America. Previous records from central Peru indicated by square (type locality) and circles, new record from northern Chile indicated by triangle.</p></caption><graphic xmlns:xlink="http://www.w3.org/1999/xlink" xlink:href="bdj-11-e115397-g002.jpg" position="float" id="oo_928925.jpg" orientation="portrait" xlink:type="simple"><uri content-type="original_file" xlink:type="simple">https://binary.pensoft.net/fig/928925</uri></graphic></fig><fig id="F10627596" position="float" orientation="portrait"><object-id xmlns:xlink="http://www.w3.org/1999/xlink" content-type="arpha" xlink:type="simple">F1D97AE8-A00A-5F12-8450-FEA57DD8D7D8</object-id><object-id xmlns:xlink="http://www.w3.org/1999/xlink" content-type="doi" xlink:type="simple">10.3897/BDJ.11.e115397.figure3</object-id><label>Figure 3.</label><caption><p>Natural history of <italic><tp:taxon-name><tp:taxon-name-part taxon-name-part-type="genus" reg="Astrotischeria">Astrotischeria</tp:taxon-name-part><tp:taxon-name-part taxon-name-part-type="species" reg="karsholti">karsholti</tp:taxon-name-part></tp:taxon-name></italic> Puplesis &amp; Diškus, 2003 in the Azapa Valley, Arica Province of northern Chile. <bold>A</bold> The host plant <italic><tp:taxon-name><tp:taxon-name-part taxon-name-part-type="genus" reg="Ambrosia">Ambrosia</tp:taxon-name-part><tp:taxon-name-part taxon-name-part-type="species" reg="cumanensis">cumanensis</tp:taxon-name-part></tp:taxon-name></italic> Kunth (<tp:taxon-name><tp:taxon-name-part taxon-name-part-type="family">Asteraceae</tp:taxon-name-part></tp:taxon-name>) in the neighbourhood of a citrus orchard; <bold>B, C</bold> Leaf mine on <italic><tp:taxon-name><tp:taxon-name-part taxon-name-part-type="genus" reg="Ambrosia">A.</tp:taxon-name-part><tp:taxon-name-part taxon-name-part-type="species" reg="cumanensis">cumanensis</tp:taxon-name-part></tp:taxon-name></italic> previous to nidus formation, adaxial and abaxial views, respectively; <bold>D, E</bold> Leaf mine at the beginning and at the end of nidus formation, respectively, abaxial view; <bold>F</bold> Last instar larva removed from mine of B and C; <bold>G</bold> Nidus of D and E opened to show the pupa.</p></caption><graphic xmlns:xlink="http://www.w3.org/1999/xlink" xlink:href="bdj-11-e115397-g003.png" position="float" id="oo_928926.png" orientation="portrait" xlink:type="simple"><uri content-type="original_file" xlink:type="simple">https://binary.pensoft.net/fig/928926</uri></graphic></fig><supplementary-material xmlns:xlink="http://www.w3.org/1999/xlink" id="S10626625" orientation="portrait" position="float" xlink:type="simple"><object-id content-type="arpha" xlink:type="simple">91ABBFC6-7A04-5F4E-895D-345CAB58E702</object-id><object-id content-type="doi" xlink:type="simple">10.3897/BDJ.11.e115397.suppl2</object-id><label>Supplementary material 2</label><caption><p>Genetic distances of <tp:taxon-name><tp:taxon-name-part taxon-name-part-type="genus" reg="Astrotischeria">Astrotischeria</tp:taxon-name-part><tp:taxon-name-part taxon-name-part-type="species" reg="karsholti">karsholti</tp:taxon-name-part></tp:taxon-name></p></caption><statement content-type="dataType"><label>Data type</label><p>Genetic distances (K2P)</p></statement><statement content-type="notes"><label>Brief description</label><p>Genetic distances (K2P) of <italic><tp:taxon-name><tp:taxon-name-part taxon-name-part-type="genus" reg="Astrotischeria">Astrotischeria</tp:taxon-name-part><tp:taxon-name-part taxon-name-part-type="species" reg="karsholti">karsholti</tp:taxon-name-part></tp:taxon-name></italic>.</p></statement><p>File: oo_928883.pdf</p><media xlink:href="bdj-11-e115397-s002.pdf" mimetype="Adobe Acrobat Document" mime-subtype="pdf" position="float" orientation="portrait" xlink:type="simple"><uri content-type="original_file" xlink:type="simple">https://binary.pensoft.net/file/928883</uri></media><attrib specific-use="authors">Héctor A. Vargas</attrib></supplementary-material><fig id="F10627607" position="float" orientation="portrait"><object-id xmlns:xlink="http://www.w3.org/1999/xlink" content-type="arpha" xlink:type="simple">7B7CD051-0F5B-5FAF-A7AB-802190CD83B8</object-id><object-id xmlns:xlink="http://www.w3.org/1999/xlink" content-type="doi" xlink:type="simple">10.3897/BDJ.11.e115397.figure4</object-id><label>Figure 4.</label><caption><p>Maximum Likelihood tree of <italic><tp:taxon-name><tp:taxon-name-part taxon-name-part-type="genus" reg="Astrotischeria">Astrotischeria</tp:taxon-name-part><tp:taxon-name-part taxon-name-part-type="species" reg="karsholti">karsholti</tp:taxon-name-part></tp:taxon-name></italic> Puplesis &amp; Diškus, 2003 and other members of <tp:taxon-name><tp:taxon-name-part taxon-name-part-type="family">Tischeriidae</tp:taxon-name-part></tp:taxon-name>, based on mitochondrial DNA sequences. Rectangle indicates a monophyletic group of <italic><tp:taxon-name><tp:taxon-name-part taxon-name-part-type="genus" reg="Astrotischeria">Astrotischeria</tp:taxon-name-part></tp:taxon-name></italic> Puplesis &amp; Diškus, 2003; species of this genus clustered outside this clade are indicated by black arrows; type species are in bold. Numbers indicate SH-aLRT/UFBoot values (1000 replicates).</p></caption><graphic xmlns:xlink="http://www.w3.org/1999/xlink" xlink:href="bdj-11-e115397-g004.jpg" position="float" id="oo_928927.jpg" orientation="portrait" xlink:type="simple"><uri content-type="original_file" xlink:type="simple">https://binary.pensoft.net/fig/928927</uri></graphic></fig></tp:treatment-sec><ref-list><ref id="B10626950"><element-citation xmlns:xlink="http://www.w3.org/1999/xlink" publication-type="book" xlink:type="simple"><person-group person-group-type="author"><name name-style="western"><surname>Puplesis</surname><given-names>R.</given-names></name><name name-style="western"><surname>Diškus</surname><given-names>A.</given-names></name></person-group><year>2003</year><source>The <tp:taxon-name><tp:taxon-name-part taxon-name-part-type="superfamily">Nepticuloidea</tp:taxon-name-part></tp:taxon-name> &amp; <tp:taxon-name><tp:taxon-name-part taxon-name-part-type="superfamily">Tischerioidea</tp:taxon-name-part></tp:taxon-name> (<tp:taxon-name><tp:taxon-name-part taxon-name-part-type="order">Lepidoptera</tp:taxon-name-part></tp:taxon-name>)—a global review, with strategic regional revisions</source><publisher-name>Lututė Publishers</publisher-name><publisher-loc>Kaunas</publisher-loc><size units="page">512</size></element-citation></ref><ref id="B10627156"><element-citation xmlns:xlink="http://www.w3.org/1999/xlink" publication-type="article" xlink:type="simple"><person-group person-group-type="author"><name name-style="western"><surname>Stonis</surname><given-names>J. R.</given-names></name><name name-style="western"><surname>Diškus</surname><given-names>A.</given-names></name><name name-style="western"><surname>Carvalho Filho</surname><given-names>F.</given-names></name><name name-style="western"><surname>Lewis</surname><given-names>O. T.</given-names></name></person-group><year>2018</year><article-title>American <tp:taxon-name><tp:taxon-name-part taxon-name-part-type="family">Asteraceae</tp:taxon-name-part></tp:taxon-name>-feeding <italic><tp:taxon-name><tp:taxon-name-part taxon-name-part-type="genus" reg="Astrotischeria">Astrotischeria</tp:taxon-name-part></tp:taxon-name></italic> species with a highly modified, three-lobed valva in the male genitalia (<tp:taxon-name><tp:taxon-name-part taxon-name-part-type="order">Lepidoptera</tp:taxon-name-part></tp:taxon-name>, <tp:taxon-name><tp:taxon-name-part taxon-name-part-type="family">Tischeriidae</tp:taxon-name-part></tp:taxon-name>).</article-title><source>Zootaxa</source><volume>4638</volume><fpage>1</fpage><lpage>13</lpage></element-citation></ref></ref-list></tp:taxon-treatment>
