# Supplementary material for: A new distribution record, first host plant record and DNA barcoding of the Neotropical micromoth Astrotischeriakarsholti Puplesis & Diškus (Lepidoptera, Tischeriidae)
Source: Biodivers Data J. 2023 Dec 19;11:e115397. doi: 10.3897/BDJ.11.e115397 (PMC10751789; doi:10.3897/BDJ.11.e115397)
Supplement: Supplementary material 1 — Alignment of DNA barcodes used in the ML analysis [file bdj-11-e115397-s001.fas]

>Astrotischeria_karsholti
ACATTATATTTTATTTTTGGAATTTGAGCAGGAATAGTAGGAACTTCTTTAAGATTATTAATTCGAGCTGAACTAGGATCAGCAGGATCTTTAATTGGAGATGATCAAATTTACAATACTATTGTAACTGCTCATGCTTTTATTATAATTTTTTTTATAGTTATACCTATTATAATTGGGGGATTTGGAAACTGATTAGTTCCTTTAATATTAGGTGCCCCTGATATAGCCTACCCCCGACTTAATAATATAAGATTTTGATTACTCCCCCCTTCCCTTCTACTTTTAATTTCGAGAAGAATTGTAGAATCAGGAGCTGGAACTGGTTGAACAGTTTACCCTCCTTTATCTTCTAATATTGCTCATACAGGAAGATCAGTTGATTTAGCTATTTTTTCCCTTCATTTAGCAGGTATTTCATCAATTTTAGGAGCTATTAATTTTATTACTACAATAATAAATATACGATCAGAAGGAATAACTTTAGACCAAATACCTTTATTTGTTTGAGCTGTATTAGTAACAACTATTTTACTTTTACTCTCTCTTCCTGTATTAGCTGGAGCTATTACAATACTTTTAACAGATCGAAATCTAAACACTTCATTTTTTGACCCTGCTGGTGGAGGAGATCCAATTTTATATCAACATTTATTT
>LNAUT3258-15_Astrotischeria_ambrosiaeella
ACTCTATATTTTATTTTTGGAATTTGAGCAGGGATAGTAGGAATATCATTAAGATTATTAATTCGAACTGAATTAGGATCAACAGGATCTTTAATTGGAGATGACCAAATTTATAATACTATTGTAACTGCTCATGCTTTTATTATAATTTTTTTTATAGTTATACCAATTATAATTGGAGGATTTGGAAACTGACTAGTACCCCTAATACTAGGAGCTCCAGATATAGCTTACCCACGACTTAATAATATAAGATTTTGGTTACTCCCCCCTTCCCTTCTATTATTAATTTCTAGAAGAATTGTTGAATCAGGAGCTGGAACTGGTTGAACGGTTTACCCTCCTTTATCTTCTAATATCGCTCATACAGGAAGATCAGTTGATTTAGCAATTTTTTCACTTCATTTAGCAGGTATCTCTTCAATTTTAGGAGCTATTAATTTTATTACAACTATGATAAATATACGATCAGAAGGAATAACATTAGACCAAATACCTTTATTTGTTTGAGCAGTATTAGTAACAACTATTTTATTATTACTTTCATTACCAGTATTAGCAGGAGCTATTACAATACTTCTAACTGATCGAAATTTAAATACATCATTTTTTGATCCTGCAGGGGGAGGAGATCCAATTTTATACCAACATTTATTT
>OPPDI1831-17_Astrotischeria_astericola
ACTTTATATTTTATTTTTGGAATTTGAGCAGGAATAATTGGAACATCTTTAAGATTGTTAATTCGAGCTGAATTAGGATCAACAGGATCTTTAATTGGAGATGATCAAATTTATAATACTATTGTAACCGCTCATGCTTTTATTATAATTTTTTTTATAGTAATACCTATTATAATTGGAGGATTTGGTAACTGATTAGTTCCCTTAATATTAGGAGCTCCTGATATAGCTTATCCTCGACTTAATAATATAAGATTTTGACTACTTCCCCCCTCTCTTTTATTATTAATTTCAAGAAGAATCGTAGAATCTGGAGCCGGAACTGGTTGAACAGTTTACCCTCCTTTATCTTCTAATATTGCTCATACAGGAAGATCAGTTGACTTAGCAATTTTTTCTCTTCATTTAGCAGGTATTTCTTCAATCTTAGGAGCTATTAATTTTATTACAACTATAATAAATATACGACCAAAAGGAATAACTTTAGATCAAATACCTTTATTTGTATGAGCAGTACTAGTAACAACTATTTTATTATTACTTTCATTACCAGTATTAGCAGGTGCTATTACAATACTTTTAACAGATCGAAATTTAAATACATCTTTTTTTGATCCTGCAGGAGGAGGAGATCCAATTTTATATCAACATTTATTT
>OQ413527_Astrotischeria_atlantica
ACTTTATATTTTATTTTTGGAATTTGAGCAGGAATAGTAGGAACATCTTTAAGATTATTAATTCGAGCTGAATTAGGTTCAGCAGGATCTTTAATTGGAGATGATCAAATTTATAATACCATTGTAACTGCTCATGCTTTTATTATAATTTTCTTTATAGTTATGCCAATTATGATTGGAGGATTTGGAAATTGATTAGTCCCTCTAATACTAGGAGCCCCTGATATAGCCTACCCGCGACTTAATAATATGAGATTTTGATTACTTCCCCCTTCTCTTTTATTATTAATTTCAAGAAGAATTGTAGAATCAGGAGCTGGAACTGGTTGAACAGTATATCCCCCATTATCCTCTAATATTGCCCATACAGGAAGATCAGTTGATTTAGCAATTTTTTCACTTCATTTAGCAGGTATTTCCTCAATTTTAGGTGCTATTAACTTTATTACAACTATTATAAATATACGATCAGAAGGAATAAAATTAGACCAAATACCTTTATTTGTATGAGCTGTATTAGTAACAACTATATTATTATTATTATCCTTACCAGTATTAGCAGGAGCTATTACTATACTTTTAACAGACCGAAACTTAAATACATCTTTTTTTGACCCTGCTGGAAGATGAGACCCAATTCTATATCAACATTTATTT
>OQ413529_Astrotischeria_bacchariphaga
ACTTTATATTTTATTTTTGGAATTTGAGCAGGAATAGTAGGAACATCTTTAAGATTACTCATTCGAGCTGAATTAGGATCAGCAGGATCTTTAATTGGAGATGATCAAATTTATAATACTATCGTAACTGCTCATGCTTTTATTATAATTTTTTTTATAGTTATACCAATTATAATTGGTGGATTTGGTAATTGATTAGTTCCTTTAATGTTAGGAGCCCCTGATATAGCGTATCCTCGACTTAATAATATAAGATTTTGATTGCTCCCCCCTTCACTTTTATTATTAATTTCGAGAAGAATCGTAGAATCAGGAGCTGGAACTGGTTGAACAGTTTACCCTCCCTTATCTTCTAATATTGCCCATACAGGAAGATCAGTTGATTTAGCAATTTTTTCACTTCATTTAGCTGGTATTTCTTCAATTTTAGGGGCTATTAATTTTATTACAACTATAATAAATATACGCTCAGAAGGAATAACATTAGATCAAATACCTTTATTTGTCTGAGCAGTATTGGTAACAACTATTTTATTACTACTTTCATTGCCAGTATTAGCTGGTGCTATTACCATACTTTTAACAGACCGAAATTTAAATACATCATTTTTTGACCCTGCGGGAGGAGGAGACCCAATTTTATACCAACATTTATTT
>OQ413530_Astrotischeria_chilei
ACTTTATATTTTATTTTTGGAATTTGAGCAGGAATAGTTGGAACATCATTAAGATTACTAATCCGAGCTGAATTAGGTTCAGCAGGATCTTTAATTGGAGATGATCAAATTTATAATACTATTGTAACAGCTCATGCTTTTATTATAATTTTTTTTATAGTCATACCAATTATAATTGGTGGATTTGGTAATTGATTAGTCCCTTTAATATTAGGAGCACCTGATATAGCATATCCTCGTTTAAATAATATAAGATTTTGAATACTCCCCCCTTCTCTTTTATTATTAATTTCGAGAAGAATTGTGGAATCAGGAGCTGGAACTGGATGAACAGTTTATCCTCCTTTATCTTCTAATATTGCTCATACAGGAAGATCTGTTGATCTAGCGATTTTTTCACTTCATTTAGCAGGAATTTCATCAATTTTAGGAGCTATTAATTTTATTACAACTATATTAAATATACGATCAGAAGGAATAACATTAGATCAAATACCTTTATTCGTCTGAGCTGTATTTGTAACAACTATTTTATTATTACTTTCATTACCTGTATTAGCAGGAGCTATTACAATACTTTTAACTGATCGAAATTTAAATACATCATTTTTTGATCCTGCAGGAGGAGGTGATCCAATTTTATATCAACATTTATTC
>OQ413531_Astrotischeria_colombiana
ACTTTATATTTTATTTTTGGAATTTGAGCAGGAATAGTAGGCACATCATTAAGATTGTTGATTCGAACTGAATTAGGATCAGCTGGATCATTAATTGGAGATGATCAAATTTATAATACTATTGTTACTGCTCATGCTTTTATTATAATTTTTTTTATAGTTATACCCATTATAATTGGAGGATTTGGAAATTGACTTGTTCCTTTAATGTTAGGAGCTCCTGATATAGCATATCCCCGTCTAAATAATATAAGATTTTGACTGCTCCCCCCCTCTTTATTTTTATTAATTTCCAGAAGAATTGTTGAATCAGGAGCTGGTACTGGATGAACAATTTACCCCCCTCTGTCATCTAATATTGCTCATACAGGGAGATCAGTAGATCTAGCAATTTTTTCACTTCATTTAGCTGGTATTTCCTCAATTTTAGGAGCTATTAATTTTATTACTACAATAATAAATATACGATCAGAAGGCATATCATTAGACCAAATACCATTATTTGTGTGAGCTGTAGTTATTACAACTATTCTATTATTACTTTCTTTACCAGTATTAGCAGGAGCAATTACTATATTATTAACAGATCGAAATTTAAATACATCATTTTTTGATCCAGCTGGAGGAGGTGATCCTATTTTATACCAACATTTATTT
>OQ413534_Astrotischeria_dondavisi
ACTTTATATTTTATTTTTGGAATTTGAGCAGGAATAGTAGGAACATCTTTAAGATTATTAATTCGAGCTGAATTAGGATCAGCAGGATCTTTAATTGGAGATGATCAAATTTATAATACTATTGTAACTGCTCATGCTTTTATTATAATCTTTTTTATAGTTATACCAATTATAATTGGTGGATTTGGAAATTGACTAGTTCCTCTAATATTAGGGGCTCCTGACATAGCCTATCCTCGACTTAATAACATAAGTTTTTGATTACTCCCCCCTTCCCTTTTATTATTAATTTCCAGAAGAATCGTTGAATCTGGCGCTGGAACCGGTTGAACAGTTTATCCTCCTTTATCTTCAAATATTGCTCACACAGGAAGATCAGTTGATTTAGCAATTTTTTCTCTCCACTTAGCAGGAATTTCTTCTATTTTAGGAGCTATTAATTTTATTACAACAATAATAAACATACGATCAGAAGGAATAACATTAGATCAAATACCTTTATTTGTCTGAGCTGTTTTAGTAACAACAATTCTATTATTATTATCATTACCAGTATTAGCTGGAGCTATTACTATACTTTTAACAGATCGAAACTTAAATACATCATTTTTTGATCCGGCTGGAGGAGGAGATCCAATCTTATATCAACATTTATTT
>OQ413539_Astrotischeria_ochrimaculosa
ACTTTATATTTTATTTTTGGAATTTGAGCAGGAATAGTAGGAACATCTTTAAGTTTATTAATTCGTGCTGAATTAGGATCAGCTGGATCTTTAATTGGGGATGATCAAATTTATAATACTATTGTAACTGCCCATGCCTTTATTATAATTTTCTTTATAGTGATACCAATTATAATTGGTGGATTTGGAAATTGACTAGTTCCCCTAATACTAGGAGCTCCTGATATAGCTTACCCTCGACTAAATAATATAAGATTTTGGTTACTTCCCCCTTCCTTAATACTTTTAATTTCCAGAAGAGTTGTTGAATCAGGAACTGGAACTGGGTGAACAGTTTACCCTCCTCTTTCTTCTAATATTGCTCATACAGGGAGATCTGTTGATTTAGCTATTTTTTCCCTTCATTTAGCAGGTATTTCTTCAATTTTAGGGGCTATTAATTTTATTACAACCATAATAAATATACGTTCAGAAGGAATATCATTAGATCAAATACCTTTATTTGTGTGAGCTGTTTTAGTTACAACAATTTTATTATTACTTTCATTACCAGTTTTAGCAGGAGCTATTACTATACTTTTAACAGATCGAAATTTAAATACATCATTCTTTGACCCTGCTGGGGGAGGAGATCCTATTTTATACCAACATTTATTT
>OQ413540_Astrotischeria_plagifera
ACTTTATATTTTATTTTTGGAATTTGAGCAGGAATAGTAGGAACATCTTTAAGATTATTAATTCGAGCAGAATTAGGATCTGCAGGATCTTTAATTGGAGATGACCAAATTTACAATACTATTGTAACTGCTCATGCTTTTATTATAATTTTTTTTATAGTTATACCAATTATAATTGGAGGATTTGGTAATTGACTAGTTCCTTTAATATTAGGAGCACCAGATATAGCTTATCCTCGACTTAATAATATAAGTTTTTGATTACTCCCCCCTTCCCTTCTACTTTTAATTTCGAGAAGAATTGTAGAATCAGGAGCCGGAACTGGTTGAACAGTTTACCCTCCTTTATCTTCTAATATCGCCCATACTGGGAGATCAGTTGATTTGGCAATTTTTTCCCTTCATTTAGCAGGTATTTCTTCTATTTTAGGAGCTATTAATTTTATTACAACTATAATAAATATACGATCAGAAGGAATAACTTTAGACCAAATACCCTTATTTGTTTGAGCTGTTTTAGTAACAACTATTTTATTATTACTTTCTTTACCAGTATTAGCAGGTGCAATTACAATACTTTTAACAGATCGAAATTTAAATACTTCATTTTTTGATCCTGCAGGAGGAGGAGATCCAATTTTATACCAACACCTTTTC
>OQ413541_Astrotischeria_sanjosei
ACTTTATATTTTATTTTTGGAATTTGAGCAGGAATATTAGGAACATCTCTTAGTCTCTTGATTCGTGCCGAATTAGGAACACCTGGATCTTTAATTGGAGATGATCAAATTTATAATACTATCGTAACAGCTCATGCTTTTATTATAATTTTTTTCATAGTAATACCAATTATAATTGGAGGATTTGGAAATTGACTTGTCCCTTTAATATTAGGAGCCCCCGACATAGCTTTCCCTCGTCTTAACAATATGAGATTTTGACTTCTTCCTCCTTCCCTATTGCTTCTTATTTCCAGAAGAATTGTAGAAAATGGAGCTGGGACTGGTTGAACAGTTTACCCACCCTTATCTTCAAATATTGCTCACACTGGAAGTTCTGTAGATCTAACTATTTTCTCATTACACCTAGCAGGTATTTCATCAATTTTAGGAGCTATTAACTTTATTACTACTATATTAAATATACGAACTTACGGTATAACATTTGATCAAATACCCTTATTTGTATGAGCTGTCGCAATTACAACTGTTCTCTTACTTCTTTCTTTACCTGTCTTAGCAGGAGCTATTACTATATTGTTAACAGATCGAAATCTTAATACTTCTTTTTTTGATCCAGCTGGAGGAGGAGACCCCATTTTATACCAACATTTATTT
>KT141251_Astrotischeria_solidagonifoliella
ACTTTATATTTTATTTTTGGAATTTGAGCAGGAATAATTGGAACATCTTTAAGATTATTAATTCGAGCTGAATTAGGATCAACTGGATCTTTAATTGGAAATGATCAAATTTATAATACTATTGTAACTGCTCATGCTTTTATTATAATTTTTTTTATAGTAATACCTATTATAATTGGAGGATTTGGTAATTGATTAGTCCCTTTAATATTAGGAGCTCCTGATATAGCTTATCCCCGACTTAATAATATAAGATTTTGACTGCTTCCCCCTTCTCTTTTTTTATTAATTTCAAGAAGAATCGTAGAATCTGGAGCCGGAACCGGCTGAACAGTTTATCCCCCTTTATCTTCTAATATTGGTCATACAGGAAGATCAGTTGACCTGGCAATTTTTTCTCTTCATTTAGCAGGTATTTCATCAATTTTAGGAGCTATTAATTTTATTACAACCATAATAAATATACGATCAAAAGGAATAACTTTAGATCAAATACCTTTATTTGTATGAGCAGTATTAGTAACAACTATTTTATTATTACTTTCATTACCAGTATTAGCTGGTGCTATTACAATACTTTTAACAGATCGAAATTTAAATACATCTTTTTTTGATCCTGCAGGAGGAGGAGATCCAATTTTATACCAACATTTATTT
>OQ413544_Astrotischeria_trilobata
ACATTATACTTTATTTTTGGAATTTGAGCAGGAATAGTAGGAACTTCATTAAGACTATTAATTCGAGCTGAATTAGGATCAGCAGGATCCTTAATTGGAGATGATCAAATTTATAATACTATTGTAACTGCTCATGCTTTTATTATAATTTTTTTTATAGTAATACCTATTATAATTGGAGGATTTGGAAACTGATTAGTTCCTTTAATATTAGGAGCCCCTGATATAGCTTACCCCCGACTTAATAATATAAGATTTTGATTACTTCCCCCATCGCTTTTATTTTTAATTTCAAGAAGAATCGTAGAATCAGGAGCTGGAACTGGTTGAACAGTTTACCCCCCTCTTTCCTCTAACATTGCACATACAGGAAGATCAGTTGATTTAGCTATTTTTTCTCTACATTTAGCAGGTATTTCATCAATTTTAGGGGCTATTAATTTTATTACTACAATAATAAATATACGTTCAGAAGGAATAACATTAGATCAAATACCTTTATTTGTTTGAGCTGTATTAGTTACAACTATTTTACTATTACTCTCTCTTCCTGTATTAGCAGGGGCTATTACAATACTTTTAACAGATCGAAATTTAAATACTTCATTTTTTGACCCTGCTGGAGGAGGAGATCCTATTTTATATCAACACTTATTT
>OQ413546_Astrotischeria_truncata
ACTTTATATTTTATTTTTGGAATTTGAGCAGGAATAGTAGGAACATCTTTAAGATTATTAATTCGAGCTGAATTAGGTTCAGCAGGATCTTTAATTGGAGATGATCAAATTTATAACACTATTGTTACTGCTCATGCTTTTATTATAATTTTTTTTATGGTTATACCAATTATAATTGGAGGATTTGGAAATTGATTAGTTCCTTTAATATTAGGAGCTCCTGATATAGCTTATCCTCGGCTTAATAATATAAGATTTTGATTACTCCCCCCTTCCCTTTTATTATTAATTTCCAGAAGAATTGTGGAATCAGGAGCTGGAACTGGTTGAACAGTTTATCCTCCTTTATCTTCAAATATTGCCCATACAGGTAGATCAGTTGATCTTGCAATTTTTTCACTTCATTTAGCCGGAATCTCATCTATTTTAGGGGCTATTAATTTTATTACAACTATAATAAATATACGATCAGAAGGAATAACATTAGATCAAATACCTTTATTTGTATGAGCGGTATTAGTAACAACTATTTTATTACTATTATCATTACCAGTATTAGCTGGTGCTATTACTATACTTTTAACAGATCGAAATTTAAATACATCATTTTTTGACCCTGCTGGAGGAGGAGACCCAATTTTATATCAACATTTATTT
>OQ413547_Astrotischeria_yungasi
ACTTTATATTTTATTTTTGGAATTTGAGCAGGAATAGTAGGAACATCTTTAAGATTATTAATTCGAGCTGAATTAGGATCGGCCGGATCTCTCATTGGAGATGATCAAATTTACAATACTATTGTAACTGCACACGCTTTTATTATAATTTTTTTCATAGTCATACCAATTATAATTGGTGGATTTGGTAATTGATTAGTTCCTTTAATGTTGGGAGCACCTGACATGGCTTATCCTCGACTTAATAATATAAGATTTTGGTTACTCCCCCCTTCTCTTTTATTATTAATTTCGAGAAGAATTGTAGAATCAGGAGCTGGAACTGGTTGAACTGTATACCCTCCTTTATCTTCAAATATTGCTCATACAGGTAGATCAGTTGATCTAGCAATTTTTTCTCTCCATTTAGCCGGAATTTCTTCTATTTTAGGAGCTATTAACTTCATTACAACTATAATAAATATGCGATCAGAAGGAATAACATTAGACCAAATACCTTTATTTGTATGAGCAGTACTAGTAACAACTATTTTATTATTACTATCATTACCAGTATTAGCTGGAGCTATTACTATGCTTTTAACAGATCGAAATTTAAATACATCATTCTTTGATCCTGCTGGAGGAGGAGATCCAATTTTATACCAACATTTATTT
>OQ413555_Gnathitischeria_atitlani
ACTTTATACTTTATTTTTGGAATTTGAGCAGGAATAGTAGGTACCTCTTTAAGATTATTAATTCGAGCTGAATTAGGATCAGCGGGATCTTTAATTGGAGATGATCAAATTTATAATACTATTGTTACAGCTCATGCTTTTATTATAATTTTTTTTATAGTTATACCTATTATAATTGGAGGATTTGGTAATTGATTAGTTCCCTTAATACTAGGAGCCCCTGATATAGCTTACCCTCGATTAAATAATATAAGATTTTGGTTATTACCTCCCTCCCTATTGTTACTAATTTCCAGAAGAGTCGTGGAATCAGGTGCAGGAACAGGATGAACAGTTTACCCCCCTCTGTCATCTAACCTAGCTCACACTGGCAGATCAGTAGACTTAGCTATTTTTTCCCTTCACTTAGCAGGTATTTCTTCAATTTTAGGAGCAATTAATTTTATTACAACAATAATTAATATACGATCAGAAGGTATATCATTCGATCAAATACCTTTATTTGTTTGAGCTGTTTTAGTAACAACTATTTTATTACTACTTTCCTTACCTGTATTAGCAGGTGCTATTACCATACTACTTACAGATCGAAATTTAAATACTTCTTTTTTTGACCCTGCTGGAGGAGGAGACCCTATTTTATACCAACACTTGTTT
>OQ413566_Paratischeria_boehmerica
ACTTTATATTTTATTTTTGGAATTTGAGCAGGAATAGTAGGAACTTCACTAAGATTATTAATTCGAGCAGAATTAGGATCTGCAGGATCTTTAATTGGAGATGATCAAATTTATAATACTATTGTAACAGCTCATGCTTTTATTATAATTTTTTTTATGGTAATACCAATTATAATTGGAGGATTTGGAAACTGATTAATCCCATTAATATTAGGAGCCCCTGATATAGCATATCCTCGGTTAAATAATATAAGATTTTGGTTATTACCTCCTTCCCTATTATTATTAATTTCTAGTAGAATTGTAGAATCAGGAGCTGGAACTGGATGAACAGTTTATCCCCCACTTTCATCTAATATTGCTCACACTGGAAGATCTGTTGACTTAGCAATTTTTTCATTACATTTAGCTGGTATTTCTTCAATTTTAGGAGCCATTAATTTTATTACTACTATATTAAATATACGATCAGAAGGAATATCCTTAGACCAAATACCTTTATTTGTTTGAGCAGTTGCGGTTACAATTGTATTATTATTACTTTCACTTCCTGTATTAGCAGGAGCAATTACAATACTTTTAACTGATCGTAATTTAAATACATCTTTTTTTGATCCAGCAGGAGGAGGAGATCCTATTTTATATCAACATTTATTT
>OQ413569_Paratischeria_grossa
ACACTATATTTTATTTTTGGAATTTGAGCAGGAATAGTAGGAACTTCACTAAGATTATTAATTCGGGCAGAGCTAGGATCTGCAGGATCATTAATTGGGGATGATCAAATTTATAATACTATTGTAACAGCTCATGCTTTTATTATAATTTTCTTCATAGTAATGCCAATTATAATTGGAGGATTTGGTAATTGGTTAGTACCTTTGATATTAGGGGCCCCAGATATAGCTTACCCTCGTTTAAATAACATAAGATTTTGATTATTACCCCCTTCCTTACTATTACTAATTTCTAGAAGAATTGTTGAATCAGGAGCTGGAACAGGATGAACTGTTTACCCCCCTCTTTCATCAAATATTGCTCACACTGGGAGATCAGTTGATTTAGCAATTTTTTCATTACATTTAGCAGGAATTTCTTCAATTTTAGGAGCTATTAATTTTATTACAACTATACTAAACATACGATCAGAAGGAATATCATTAGATCAAATACCATTATTTGTGTGAGCAGTTGCGGTTACAACTGTATTACTATTACTTTCACTTCCAGTATTAGCAGGAGCAATTACTATACTTTTAACTGACCGTAATTTAAATACATCCTTCTTCGACCCAGCAGGAGGAGGAGATCCTATTTTATACCAACATTTATTT
>OK346191_Tischeria_decidua
ACATTATATTTTATTTTTGGAATTTGAGCAGGAATAGTAGGTACATCTTTAAGATTATTAATTCGAACTGAATTAGGAACTTCAGGTTCTTTAATTGGAGATGATCAAATTTATAATACTATTGTTACTGCACATGCATTTATTATAATTTTTTTTATGGTTATACCTATTATAATTGGAGGATTTGGCAATTGATTAGTTCCTTTAATATTAGGTGCACCAGACATAGCTTTCCCACGATTAAATAATATAAGATTTTGATTATTACCCCCATCTTTATTATTATTAATTTCTAGAAGAACAATTGAAGTAGGTGCAGGAACTGGATGAACTGTTTACCCCCCTTTATCATCTAATATTGCTCATACTGGAAGAGCAGTTGATTTAACAATTTTTTCTCTTCATTTAGCTGGAATTTCTTCAATTTTAGGTGCTATTAATTTTATTACAACTATATTAAATATACGATCTAATGGTATATCATTTGATCAAATACCTTTATTTGTATGATCTGTTGCTATTACAACAATATTATTATTATTATCTTTACCAGTTTTAGCTGGAGCTATTACTATACTTTTAACTGACCGAAATTTTAATACATCTTTTTTTGATCCTGCAGGAGGAGGTGATCCTATTTTATATCAACACTTATTT
>HM871249_Tischeria_dodonaea
ACATTATATTTTATTTTTGGAATTTGAGCAGGAATAGTAGGAACATCATTAAGATTATTAATTCGAACTGAATTAGGAACTTCAGGTTCATTAATTGGAGATGATCAAATTTATAACACTATTGTTACTGCACATGCATTTATTATAATTTTTTTTATAGTTATACCTATTATAATTGGAGGATTTGGTAATTGATTAGTTCCATTAATATTAGGTGCTCCTGATATAGCTTTCCCACGATTAAATAATATAAGATTTTGATTATTACCCCCATCTTTATTATTATTAATTTCAAGAAGAACAGTTGAAGTAGGAGCAGGAACTGGATGAACTGTATACCCCCCTTTATCATCTAATATTGCACATACTGGTAGAGCAGTTGATTTAACAATTTTTTCTCTACATTTAGCTGGTATTTCTTCAATTCTAGGAGCTATTAATTTTATTACAACTATATTAAATATACGTTCTAATGGTATATCATTTGATCAAATACCTTTATTTGTTTGATCTGTTGCTATTACTACAGTTTTATTATTATTATCATTACCAGTTTTAGCTGGTGCCATTACTATACTTTTAACTGATCGGAATTTAAACACATCTTTCTTTGATCCTGCTGGAGGAGGTGACCCCATTTTATATCAACATTTATTT
>HQ563493_Tischeria_ekebladella
ACATTATATTTTATTTTTGGAATTTGAGCAGGAATAGTAGGAACATCTATAAGATTACTAATTCGAACTGAATTAGGAACTTCAGGTTCCTTAATTGGAGATGATCAAATCTATAATACTATTGTCACTGCTCATGCATTTATTATAATTTTTTTTATAGTTATACCAATTATAATTGGAGGATTTGGAAATTGATTAGTTCCTTTAATACTAGGTGCTCCTGATATAGCTTTCCCACGTTTAAATAATATAAGATTTTGATTACTACCCCCATCTTTATTACTATTAATTTCTAGAAGAACAGTGGAAATAGGGGCAGGAACTGGTTGAACAGTATACCCCCCCTTATCCTCAAATATTGCTCATACTGGAAGAGCTGTAGACTTAACAATTTTTTCTTTACATTTAGCTGGAATTTCTTCAATTTTAGGAGCTATTAATTTTATTACTACTATATTAAATATACGCTCTAATGGTATATCATTTGATCAAATACCTCTATTTGTCTGATCTGTTGCTATTACAACAGTATTACTACTATTATCTTTACCAGTTTTAGCTGGTGCTATTACAATACTCCTAACTGATCGAAATCTTAATACATCATTTTTTGACCCTGCTGGAGGAGGAGACCCTATTTTATACCAACATTTATTT
>LILLA048-11_Coptotriche_citrinipennella
ACATTATATTTTATTTTTGGAATTTGAGCAGGAATAGTAGGAACATCTTTAAGCCTTCTTATTCGTGCTGAATTAGGAACTCCTGGATCATTAATTGGAGATGATCAAATTTATAATACAATTGTAACAGCACATGCTTTCATTATAATTTTCTTTATAGTTATACCAATTATAATTGGTGGATTTGGAAATTGATTAGTCCCTTTAATATTAGGAGCTCCTGATATGGCCTTTCCACGACTTAATAATATAAGTTTTTGATTGCTGCCCCCCTCATTATTACTTTTAATTTCAAGTAGTCTTGTAGAAAATGGTGCAGGAACTGGATGAACAGTATACCCCCCACTTTCATCTAATATTGCTCATACAGGAAGATCAGTAGATCTTACTATTTTTTCACTCCACTTAGCTGGTATTTCTTCAATTTTAGGTGCAATTAATTTTATTACTACTATATTAAATATACGAGCCCAAGGAATAACTTTTGACCAAATACCTTTATTTGTTTGAGCTGTTGCTATTACTACAGTTTTATTATTATTATCATTACCTGTTTTAGCAGGAGCTATTACTATATTATTAACAGATCGTAATTTAAATACCTCATTTTTTGATCCTGCTGGTGGGGGAGATCCAATTCTATATCAACATTTATTT
>HQ989621_Coptotriche_fuscomarginella
ACCTTATATTTTATTTTTGGAATTTGAGCAGGAATAGTAGGAACATCATTAAGTCTTCTTATTCGTGCTGAACTTGGAACTCCTGGATCATTAATTGGAGATGATCAAATTTATAATACTATTGTAACAGCCCACGCTTTTATTATAATTTTTTTTATAGTAATACCAATTATAATTGGTGGATTTGGAAATTGATTAGTTCCTTTAATATTAGGAGCACCTGATATAGCATTTCCACGACTTAATAATATAAGTTTTTGATTATTACCTCCTTCCCTATTATTATTAATTTCAAGTAGAGTTGTAGAAAATGGTGCAGGAACAGGATGAACAGTATACCCCCCACTTTCTTCTAATATTGCCCATACAGGAGGATCAGTAGATCTTACTATTTTTTCTTTACATTTAGCTGGTATTTCATCAATTTTAGGTGCAATCAATTTTATTACTACTATATTAAATATACGAGCTCAAGGAATAACTTTTGATCAAATACCATTATTTGTATGAGCTGTAGCTATTACTACAGTTTTATTATTATTATCTTTACCTGTATTAGCAGGTGCCATTACAATATTATTAACAGATCGTAATTTAAATACATCATTTTTTGATCCTGCTGGTGGTGGAGATCCAATTCTTTACCAACATTTATTT
>LGSMD083-05_Coptotriche_zelleriella
ACCCTATATTTCATTTTTGGAATCTGAGCAGGAATAGTAGGAACATCGTTAAGCCTTCTTATTCGTGCTGAACTTGGAACTCCAGGATCATTAATTGGAGATGATCAAATTTACAATACTATTGTAACAGCTCATGCTTTTATTATAATTTTTTTTATAGTTATACCAATTATAATTGGAGGATTTGGAAATTGATTAGTTCCTTTAATATTAGGAGCACCTGATATAGCATTTCCACGTCTTAATAATATAAGTTTCTGATTATTACCCCCTTCCCTACTATTATTAATCTCAAGCAGAATTGTAGAAAATGGAGCAGGAACAGGATGAACAGTATACCCCCCACTTTCTTCTAATATTGCCCATACAGGAAGATCAGTAGATCTTACTATTTTCTCATTACATTTAGCAGGTATTTCTTCAATTTTAGGTGCTATTAACTTTATTACTACTATATTAAATATACGAACTCAAGGAATAACTTTTGATCAAATACCATTATTTGTATGAGCAGTAGCTATTACTACAGTTTTATTACTACTATCTTTACCAGTTTTAGCAGGTGCTATTACAATATTATTAACAGACCGTAATTTAAATACATCATTTTTTGATCCTGCCGGAGGAGGAGATCCTATTCTTTATCAACATTTATTT
>HQ922236_Azaleodes_fuscipes
ACATTATATTTTATCTTTGGAATTTGATCTGGGATAGTAGGAACTTCTTTAAGTTTATTAATTCGAGCTGAATTAGGAAACCCTGGAGCTTTAATTGGTGATGACCAAATCTATAATACTATTGTAACAGCACATGCTTTTATTATAATTTTCTTTATAGTAATGCCAATTATAATTGGAGGATTTGGAAATTGATTAGTACCTTTAATATTAGGGGCCCCTGATATAGCTTTCCCCCGACTTAATAATATAAGATTTTGATTACTACCCCCATCCCTTACTTTACTGATTTCAAGTAGTATTGTTGAAAATGGAGCAGGAACTGGATGAACAGTTTACCCCCCACTGTCTTCAAATATCGCCCATACTGGAAGTTCAGTTGACTTAGCAATTTTTTCATTACATTTAGCTGGAATTTCATCAATTTTAGGAGCAGTTAATTTTATTACAACTATAATTAATATACGACCAAATGGTATATCTTTTGATCAAATACCTCTATTTGTATGAGCAGTAGCTATTACAGTTGTATTATTATTATTATCACTTCCAGTGTTAGCCGGAGCTATTACAATGTTATTAACAGATCGAAATTTAAACACTTCATTTTTTGATCCTGCTGGAGGAGGAGATCCTATTTTATACCAACATTTATTT
>NSWBB1077-08_Azaleodes_micronipha
ACATTATATTTTATCTTTGGAATTTGATCTGGGATAGTAGGAACTTCTTTAAGTTTATTAATTCGAGCTGAATTAGGGAACCCTGGAGCTTTAATTGGTGATGACCAAATCTATAATACTATTGTAACAGCACATGCTTTTATTATAATTTTCTTTATAGTAATGCCAATTATAATTGGAGGATTTGGAAATTGATTAGTACCTTTAATATTAGGGGCCCCTGATATAGCTTTCCCCCGACTTAATAATATAAGATTTTGATTACTACCCCCATCCCTTACTTTATTGATTTCAAGTAGTATTGTTGAAAATGGAGCAGGAACTGGATGAACAGTTTACCCCCCACTGTCTTCAAATATCGCCCATACTGGAAGTTCAGTTGACTTAGCAATTTTTTCATTACATTTAGCTGGGATTTCGTCAATTTTAGGAGCAGTTAATTTCATTACAACTATAATTAATATACGACCTAATGGTATATCTTTTGACCAAATACCTTTATTTGTATGAGCAGTAGCTATTACAGTAGTATTATTATTATTATCACTTCCAGTGTTAGCCGGAGCTATTACAATATTATTAACAGACCGAAACTTAAATACTTCATTTTTTGATCCTGCTGGAGGAGGAGACCCTATTTTATACCAACATTTATTT
